# Supplementary material for: Investigation of Glucose Metabolism by Continuous Glucose Monitoring and Validation of Dipeptidyl Peptidase 4 Inhibitor Use in Patients with Myotonic Dystrophy Type 1
Source: J Clin Med. 2024 Sep 5;13(17):5252. doi: 10.3390/jcm13175252 (PMC11396113; doi:10.3390/jcm13175252)
Supplement: Supplementary file 1 [file jcm-13-05252-s001.zip]

Archive with 1 entries (1 files):
- jcm-3157036-supplementary.pdf
